# Supplementary material for: High Modulus Epoxy/GO-PANI Self-Healing Materials Without Catalyst by Molecular Engineering and Nanocomposite Fabrication
Source: Polymers (Basel). 2024 Nov 14;16(22):3173. doi: 10.3390/polym16223173 (PMC11598404; doi:10.3390/polym16223173)
Supplement: Supplementary file 1 [file polymers-16-03173-s001.zip]

Archive with 1 entries (1 files):
- polymers-3246551-supplementary.pdf
